# Supplementary material for: Exploring Molecular Drivers of PARPi Resistance in BRCA1-Deficient Ovarian Cancer: The Role of LY6E and Immunomodulation
Source: Int J Mol Sci. 2024 Sep 27;25(19):10427. doi: 10.3390/ijms251910427 (PMC11477368; doi:10.3390/ijms251910427)
Supplement: Supplementary file 1 [file ijms-25-10427-s001.zip]

Archive with 2 entries (2 files):
- ijms-3161823-supplementary.pdf
- ijms-3161823-supplementary.xlsx
