# Supplementary material for: Exploring Molecular Drivers of PARPi Resistance in BRCA1-Deficient Ovarian Cancer: The Role of LY6E and Immunomodulation
Source: Int J Mol Sci. 2024 Sep 27;25(19):10427. doi: 10.3390/ijms251910427 (PMC11477368; doi:10.3390/ijms251910427)
Supplement: Supplementary file 1 [file ijms-25-10427-s001.zip › ijms-3161823-supplementary.xlsx]

## Sheet: 2024.09.19_Supp_Table_1
GeneID	Symbol	Description	log2(fold change)(BRCA def Control vs BRCA def Olaparib)	-log10(Pvalue)(BRCA def Control vs BRCA def Olaparib)	log2(fold change)(BRCA Compl Control vs BRCA Compl Olaparib)	-log10(Pvalue)(BRCA Compl Control vs BRCA Compl Olaparib)
9074	CLDN6	claudin 6	7.708	6.076	9.935	9.692
348	APOE	apolipoprotein E	2.658	1.832	7.276	4.347
139170	DCAF12L1	DDB1 and CUL4 associated factor 12 like 1	9.38	8.417	6.759	8.319
101927774	LINC00824	long intergenic non-protein coding RNA 824	2.409	9.18	6.554	11.63
441869	ANKRD65	ankyrin repeat domain 65	3.319	2.135	6.401	3.184
5272	SERPINB9	serpin family B member 9	4.884	1.827	6.335	2.851
285708	LINC00491	long intergenic non-protein coding RNA 491	5.482	2.386	6.107	3.095
115701	ALPK2	alpha kinase 2	3.996	3.491	5.898	3.126
57795	BRINP2	BMP/retinoic acid inducible neural specific 2	2.374	1.584	5.683	2.597
83729	INHBE	inhibin subunit beta E	3.013	19.598	5.648	56.504
2882	GPX7	glutathione peroxidase 7	6.854	4.583	5.616	7.309
10158	PDZK1IP1	PDZK1 interacting protein 1	2.171	5.535	5.345	2.728
79611	ACSS3	acyl-CoA synthetase short chain family member 3	8.564	7.504	5.329	13.319
3557	IL1RN	interleukin 1 receptor antagonist	4.256	3.846	5.255	2.257
79784	MYH14	myosin heavy chain 14	-5.355	65.899	5.216	18.628
105373538	LINC01885	long intergenic non-protein coding RNA 1885	6.481	2.647	5.133	1.687
2300	FOXL1	forkhead box L1	-5.055	21.274	5.129	2.537
64344	HIF3A	hypoxia inducible factor 3 subunit alpha	4.614	1.874	5.089	3.481
4481	MSR1	macrophage scavenger receptor 1	2.159	3.689	4.875	5.576
6121	RPE65	retinoid isomerohydrolase RPE65	-3.586	21.22	4.849	2.5
91156	IGFN1	immunoglobulin like and fibronectin type III domain containing 1	3.604	89.928	4.53	258.398
126393	HSPB6	heat shock protein family B (small) member 6	8.278	6.822	4.519	6.322
284561	LINC02806	long intergenic non-protein coding RNA 2806	3.146	20.963	4.463	77.333
7134	TNNC1	troponin C1, slow skeletal and cardiac type	2.388	22.477	4.422	52.44
160428	ALDH1L2	aldehyde dehydrogenase 1 family member L2	2.696	118.258	4.412	236.677
81607	NECTIN4	nectin cell adhesion molecule 4	5.39	2.088	4.402	2.162
6538	SLC6A11	solute carrier family 6 member 11	-2.729	5.586	4.316	3.2
6004	RGS16	regulator of G protein signaling 16	3.057	6.424	4.261	11.457
3948	LDHC	lactate dehydrogenase C	5.904	2.625	4.236	1.306
219293	ATAD3C	ATPase family AAA domain containing 3C	-2.206	7.788	4.108	5.574
101927125	ELFN1-AS1	ELFN1 antisense RNA 1	-2.296	3.347	4.09	1.663
3860	KRT13	keratin 13	2.147	1.873	4.08	1.55
341208	HEPHL1	hephaestin like 1	4.797	62.983	3.931	13.674
8564	KMO	kynurenine 3-monooxygenase	2.238	16.065	3.871	35.292
4489	MT1A	metallothionein 1A	2.849	6.818	3.863	4.409
284486	THEM5	thioesterase superfamily member 5	2.101	4.507	3.849	6.731
100996930	LINC00621	long intergenic non-protein coding RNA 621	2.134	1.394	3.815	2.569
146429	SLC22A31	solute carrier family 22 member 31	-3.009	1.675	3.751	1.646
7139	TNNT2	troponin T2, cardiac type	3.047	2.073	3.701	7.166
105375336	LOC105375336	uncharacterized LOC105375336	5.221	3.658	3.675	1.858
3552	IL1A	interleukin 1 alpha	2.204	25.862	3.67	34.79
57402	S100A14	S100 calcium binding protein A14	2.006	61.956	3.667	149.022
3109	HLA-DMB	major histocompatibility complex, class II, DM beta	3.422	2.255	3.549	27.862
145376	PPP1R36	protein phosphatase 1 regulatory subunit 36	3.131	2.105	3.544	1.66
134285	TMEM171	transmembrane protein 171	2.625	3.596	3.534	4.589
10457	GPNMB	glycoprotein nmb	2.281	16.412	3.532	40.524
100505881	MAGI2-AS3	MAGI2 antisense RNA 3	5.283	6.471	3.384	6.225
729177	NBAT1	neuroblastoma associated transcript 1	3.183	4.91	3.375	4.588
55089	SLC38A4	solute carrier family 38 member 4	3.405	10.24	3.304	11.084
100132111	C2CD4D-AS1	C2CD4D and THEM5 antisense RNA 1	2.165	13.844	3.255	19.319
2348	FOLR1	folate receptor alpha	3.447	22.924	3.231	29.747
116442	RAB39B	RAB39B, member RAS oncogene family	2.946	2.235	3.181	3.423
254827	NAALADL2	N-acetylated alpha-linked acidic dipeptidase like 2	2.592	11.978	3.166	29.502
51309	ARMCX1	armadillo repeat containing X-linked 1	2.411	8.94	3.134	9.318
6696	SPP1	secreted phosphoprotein 1	4.484	28.425	3.092	5.048
81792	ADAMTS12	ADAM metallopeptidase with thrombospondin type 1 motif 12	4.309	206.934	3.092	178.717
389015	SLC9A4	solute carrier family 9 member A4	3.148	8.081	3.017	8.45
11279	KLF8	KLF transcription factor 8	2.738	12.695	2.99	20.777
5266	PI3	peptidase inhibitor 3	3.142	16.821	2.911	2.808
3595	IL12RB2	interleukin 12 receptor subunit beta 2	2.972	10.474	2.909	3.592
105373537	LINC01886	long intergenic non-protein coding RNA 1886	4.607	3.279	2.896	1.391
64218	SEMA4A	semaphorin 4A	3.528	4.965	2.896	7.606
8808	IL1RL2	interleukin 1 receptor like 2	3.049	11.009	2.885	7.005
101929613	LOC101929613	replaced by ID 283875	2.838	1.936	2.811	1.548
3934	LCN2	lipocalin 2	3.004	119.852	2.763	87.064
393	ARHGAP4	Rho GTPase activating protein 4	3.024	18.115	2.759	9.459
5919	RARRES2	retinoic acid receptor responder 2	-2.813	3.093	2.697	1.91
54810	GIPC2	GIPC PDZ domain containing family member 2	5.56	4.698	2.696	2.747
80162	PGGHG	protein-glucosylgalactosylhydroxylysine glucosidase	2.359	19.811	2.691	20.322
80326	WNT10A	Wnt family member 10A	-3.019	10.608	2.67	2.619
3787	KCNS1	potassium voltage-gated channel modifier subfamily S member 1	3.749	3.287	2.653	2.595
107984701	LOC107984701	uncharacterized LOC107984701	2.894	1.466	2.645	1.332
79969	ATAT1	alpha tubulin acetyltransferase 1	2.404	4.646	2.643	5.534
105372558	LOC105372558	uncharacterized LOC105372558	3.707	12.034	2.614	10.134
7481	WNT11	Wnt family member 11	-4.549	11.667	2.48	2.789
4776	NFATC4	nuclear factor of activated T cells 4	2.263	15.309	2.396	16.496
9173	IL1RL1	interleukin 1 receptor like 1	4.024	29.512	2.391	4.515
51442	VGLL1	vestigial like family member 1	3.341	28.291	2.364	26.055
5733	PTGER3	prostaglandin E receptor 3	2.22	15.268	2.358	20.985
54937	SOHLH2	spermatogenesis and oogenesis specific basic helix-loop-helix 2	2.402	2.486	2.267	1.856
256297	PTF1A	pancreas associated transcription factor 1a	3.66	1.357	2.254	3.364
84267	C9orf64	chromosome 9 open reading frame 64	2.566	27.144	2.168	22.394
645638	WFDC21P	WAP four-disulfide core domain 21, pseudogene	2.799	3.772	2.157	6.494
5947	RBP1	retinol binding protein 1	2.073	20.494	2.152	23.941
644524	NKX2-4	NK2 homeobox 4	3.203	11.407	2.146	6.948
10020	GNE	glucosamine (UDP-N-acetyl)-2-epimerase/N-acetylmannosamine kinase	2.797	4.32	2.139	3.671
9723	SEMA3E	semaphorin 3E	2.218	25.334	2.095	17.822
4606	MYBPC2	myosin binding protein C2	3.218	13.319	2.031	35.709
80763	SPX	spexin hormone	3.404	12.915	2.025	26.413
81543	LRRC3	leucine rich repeat containing 3	-2.797	8.661	-2.017	3.119
83857	TMTC1	transmembrane O-mannosyltransferase targeting cadherins 1	2.065	7.339	-2.02	24.306
25927	CNRIP1	cannabinoid receptor interacting protein 1	-2.501	4.883	-2.068	2.606
1907	EDN2	endothelin 2	-2.151	3.303	-2.077	2.838
84467	FBN3	fibrillin 3	-4.682	8.249	-2.089	5.464
54873	PALMD	palmdelphin	3.292	46.543	-2.119	90.054
113451	AZIN2	antizyme inhibitor 2	-2.195	2.232	-2.122	1.892
83700	JAM3	junctional adhesion molecule 3	-2.854	4.713	-2.134	1.398
5764	PTN	pleiotrophin	3.429	2.369	-2.145	1.373
60680	CELF5	CUGBP Elav-like family member 5	-3.71	2.597	-2.145	1.693
162282	ANKFN1	ankyrin repeat and fibronectin type III domain containing 1	3.89	2.601	-2.147	1.305
107985164	LOC107985164	uncharacterized LOC107985164	2.822	3.173	-2.17	4.89
8347	H2BC4	H2B clustered histone 4	-2.052	3.049	-2.172	2.69
5441	POLR2L	RNA polymerase II, I and III subunit L	-2.485	3.897	-2.199	2.775
4355	MPP2	MAGUK p55 scaffold protein 2	-2.368	10.688	-2.206	7.118
9479	MAPK8IP1	mitogen-activated protein kinase 8 interacting protein 1	-2.611	2.08	-2.23	1.552
80008	TMEM156	transmembrane protein 156	4.944	4.19	-2.237	4.199
3732	CD82	CD82 molecule	-3.321	5.029	-2.263	1.998
100506211	MIR210HG	MIR210 host gene	-2.84	2.493	-2.31	1.389
4939	OAS2	2'-5'-oligoadenylate synthetase 2	2.592	69.106	-2.318	14.442
169834	ZNF883	zinc finger protein 883	2.375	4.553	-2.334	5.552
1808	DPYSL2	dihydropyrimidinase like 2	-2.337	12.982	-2.358	11.424
3239	HOXD13	homeobox D13	-2.581	3.191	-2.361	2.744
105371526	LOC105371526	uncharacterized LOC105371526	-2.897	1.974	-2.368	2.357
55244	SLC47A1	solute carrier family 47 member 1	-3.552	5.797	-2.38	3.26
30818	KCNIP3	potassium voltage-gated channel interacting protein 3	-2.941	21.2	-2.386	29.946
92815	H2AC25	H2A clustered histone 25	-2.444	6.616	-2.414	4.253
23500	DAAM2	dishevelled associated activator of morphogenesis 2	-3.786	1.915	-2.455	1.648
100996301	FOXD3-AS1	FOXD3 antisense RNA 1	-4.302	1.807	-2.464	3.66
345462	ZNF879	zinc finger protein 879	-2.051	5.457	-2.467	9.004
27065	NSG1	neuronal vesicle trafficking associated 1	-2.273	11.336	-2.476	5.054
5654	HTRA1	HtrA serine peptidase 1	-2.805	8.124	-2.487	5.547
388121	TNFAIP8L3	TNF alpha induced protein 8 like 3	-2.659	1.794	-2.507	1.895
1288	COL4A6	collagen type IV alpha 6 chain	4.209	2.848	-2.537	3.399
6262	RYR2	ryanodine receptor 2	2.435	31.765	-2.571	11.039
7757	ZNF208	zinc finger protein 208	7.124	14.719	-2.589	36.985
333	APLP1	amyloid beta precursor like protein 1	-5.517	2.614	-2.612	1.825
107986485	LOC107986485		-2.367	1.591	-2.651	3.324
286464	CFAP47	cilia and flagella associated protein 47	2.803	3.099	-2.665	1.887
7138	TNNT1	troponin T1, slow skeletal type	-3.392	3.739	-2.713	1.989
3434	IFIT1	interferon induced protein with tetratricopeptide repeats 1	2.167	17.805	-2.721	22.077
253738	EBF3	EBF transcription factor 3	-2.882	3.272	-2.727	4.149
9576	SPAG6	sperm associated antigen 6	5.383	2.299	-2.744	1.85
25956	SEC31B	SEC31 homolog B, COPII coat complex component	-2.304	10.222	-2.746	17.567
7145	TNS1	tensin 1	-2.442	22.755	-2.759	7.203
8224	SYN3	synapsin III	-2.085	3.279	-2.765	7.237
4137	MAPT	microtubule associated protein tau	-2.575	10.552	-2.765	15.337
54716	SLC6A20	solute carrier family 6 member 20	-3.272	7.137	-2.794	4.331
834	CASP1	caspase 1	2.883	3.052	-2.812	4.195
284716	RIMKLA	ribosomal modification protein rimK like family member A	-2.29	2.975	-2.823	5.304
285175	UNC80	unc-80 homolog, NALCN channel complex subunit	-2.039	1.535	-2.852	2.721
5579	PRKCB	protein kinase C beta	-3.257	4.91	-2.895	6.694
105372352	UQCRFS1-DT	UQCRFS1 divergent transcript	-3.574	2.221	-2.914	1.349
9311	ASIC3	acid sensing ion channel subunit 3	-3.992	2.448	-2.932	1.373
93145	OLFM2	olfactomedin 2	-3.745	3.68	-2.961	1.836
140730	RIMS4	regulating synaptic membrane exocytosis 4	-2.585	3.194	-2.962	5.612
154860	FEZF1-AS1	FEZF1 antisense RNA 1	-2.858	3.576	-2.969	3.153
84247	RTL6	retrotransposon Gag like 6	-2.79	38.265	-3.056	27.767
25789	TMEM59L	transmembrane protein 59 like	-2.744	4.459	-3.068	4.241
4599	MX1	MX dynamin like GTPase 1	2.571	44.136	-3.083	31.358
8549	LGR5	leucine rich repeat containing G protein-coupled receptor 5	-3.231	6.082	-3.097	2.612
2788	GNG7	G protein subunit gamma 7	-3.902	4.305	-3.109	4.144
221002	RASGEF1A	RasGEF domain family member 1A	-4.84	3.18	-3.114	2.196
102723842	LOC102723842	uncharacterized LOC102723842	-4.412	4.481	-3.118	2.781
57381	RHOJ	ras homolog family member J	-3.353	2.818	-3.13	2.291
2537	IFI6	interferon alpha inducible protein 6	2.809	55.162	-3.137	50.38
151449	GDF7	growth differentiation factor 7	-2.751	11.303	-3.144	29.731
26298	EHF	ETS homologous factor	7.325	156.45	-3.157	116.564
146664	MGAT5B	alpha-1,6-mannosylglycoprotein 6-beta-N-acetylglucosaminyltransferase B	-2.117	6.985	-3.173	7.756
1917	EEF1A2	eukaryotic translation elongation factor 1 alpha 2	-5.818	99.051	-3.18	3.632
112268317	LOC112268317	extensin-like	-2.79	20.202	-3.183	21.861
105379507	LOC105379507	uncharacterized LOC105379507	-2.031	6.595	-3.19	12.159
3955	LFNG	LFNG O-fucosylpeptide 3-beta-N-acetylglucosaminyltransferase	-3.135	7.934	-3.244	3.053
1901	S1PR1	sphingosine-1-phosphate receptor 1	2.232	3.487	-3.261	7.079
6347	CCL2	C-C motif chemokine ligand 2	2.69	11.126	-3.294	17.978
105379508	LOC105379508		-2.092	6.852	-3.297	12.297
116349	EXOC3-AS1	EXOC3 antisense RNA 1	-2.543	2.714	-3.334	2.211
107987251	LOC107987251		-3.063	3.687	-3.339	4.016
255426	RASGEF1C	RasGEF domain family member 1C	-4.326	1.324	-3.353	1.598
222865	TMEM130	transmembrane protein 130	-3.614	1.365	-3.363	11.054
10687	PNMA2	PNMA family member 2	-4.613	26.865	-3.386	13.242
105379051	LOC105379051	uncharacterized LOC105379051	2.957	2.167	-3.394	1.963
92291	CAPN13	calpain 13	2.059	1.428	-3.402	22.48
9244	CRLF1	cytokine receptor like factor 1	-4.694	44.513	-3.46	23.075
105377375	LOC105377375	uncharacterized LOC105377375	-3.32	17.65	-3.466	17.872
23533	PIK3R5	phosphoinositide-3-kinase regulatory subunit 5	-2.124	1.429	-3.606	3.14
1748	DLX4	distal-less homeobox 4	-3.829	1.5	-3.612	9.762
55779	CFAP44	cilia and flagella associated protein 44	-2.802	15.705	-3.719	27.126
389549	FEZF1	FEZ family zinc finger 1	-3.05	1.308	-3.737	1.589
10964	IFI44L	interferon induced protein 44 like	4.743	67.576	-3.758	28.257
5600	MAPK11	mitogen-activated protein kinase 11	-2.608	4.375	-3.817	1.452
57214	CEMIP	cell migration inducing hyaluronidase 1	2.362	5.307	-3.828	16.993
401089	FOXL2NB	FOXL2 neighbor	-2.804	2.291	-3.847	3.044
718	C3	complement C3	4.1	161.297	-3.91	147.165
114800	CCDC85A	coiled-coil domain containing 85A	-3.283	4.103	-3.918	7.126
80108	ZFP2	ZFP2 zinc finger protein	-5.667	2.172	-4.003	1.657
163223	ZNF676	zinc finger protein 676	6.12	13.889	-4.01	45.993
352909	DNAAF3	dynein axonemal assembly factor 3	-3.247	1.604	-4.079	2.025
249	ALPL	alkaline phosphatase, biomineralization associated	-2.857	5.562	-4.104	6.939
3006	H1-2	H1.2 linker histone, cluster member	-2.73	15.019	-4.141	19.383
8128	ST8SIA2	ST8 alpha-N-acetyl-neuraminide alpha-2,8-sialyltransferase 2	-2.96	5.123	-4.141	14.698
10346	TRIM22	tripartite motif containing 22	3.163	2.873	-4.144	9.722
56128	PCDHB8	protocadherin beta 8	4.665	5.448	-4.181	13.144
2583	B4GALNT1	beta-1,4-N-acetyl-galactosaminyltransferase 1	-2.075	2.033	-4.415	4.881
90139	TSPAN18	tetraspanin 18	-4.614	11.299	-4.455	13.062
26301	GBGT1	globoside alpha-1,3-N-acetylgalactosaminyltransferase 1 (FORS blood group)	-3.776	7.686	-4.458	1.794
56123	PCDHB13	protocadherin beta 13	3.051	2.806	-4.476	13.359
10382	TUBB4A	tubulin beta 4A class IVa	-3.403	1.88	-4.481	2.59
105375301	LOC105375301	uncharacterized LOC105375301	-2.181	17.991	-4.516	49.11
441234	ZNF716	zinc finger protein 716	-2.685	37.838	-4.564	89.266
57717	PCDHB16	protocadherin beta 16	4.276	3.099	-4.566	8.811
23302	WSCD1	WSC domain containing 1	-2.933	23.894	-4.582	26.853
100129434	LOC100129434	uncharacterized LOC100129434	-3.267	5.821	-4.66	14.525
4487	MSX1	msh homeobox 1	-2.608	1.919	-4.668	1.889
27133	KCNH5	potassium voltage-gated channel subfamily H member 5	-5.236	2.536	-4.791	5.425
590	BCHE	butyrylcholinesterase	2.699	7.87	-4.822	10.071
57593	EBF4	EBF family member 4	-3.282	1.344	-4.902	1.576
2894	GRID1	glutamate ionotropic receptor delta type subunit 1	-3.899	1.959	-5.113	1.854
105376689	LOC105376689	translation initiation factor IF-2	-5.067	8.069	-5.145	4.418
105369611	LOC105369611	uncharacterized LOC105369611	-2.462	1.881	-5.257	8.617
442319	ZNF727	zinc finger protein 727	-2.744	10.981	-5.306	20.162
5655	KLK10	kallikrein related peptidase 10	-3.679	22.829	-5.328	2.781
5649	RELN	reelin	-2.798	10.91	-5.343	142.867
5818	NECTIN1	nectin cell adhesion molecule 1	-8.497	6.96	-5.351	2.69
126755	LRRC38	leucine rich repeat containing 38	-5.602	4.536	-5.549	2.802
85409	NKD2	NKD inhibitor of WNT signaling pathway 2	-5.163	1.408	-5.828	1.761
102723724	LOC102723724	uncharacterized LOC102723724	5.242	2.283	-5.846	4.733
100507043	TUNAR	TCL1 upstream neural differentiation-associated RNA	-8.023	5.575	-5.959	3.262
650226	LOC650226	ankyrin repeat domain containing 26 pseudogene	-5.872	2.181	-6.044	2.307
23316	CUX2	cut like homeobox 2	-4.185	3.208	-6.105	3.298
81794	ADAMTS10	ADAM metallopeptidase with thrombospondin type 1 motif 10	-9.078	7.244	-6.116	3.336
102723630	LOC102723630	replaced by ID 100505874	-6.592	3.981	-6.207	3.579
54360	CYTL1	cytokine like 1	-7.366	4.12	-6.228	2.978
646864	ZNF723	zinc finger protein 723	4.988	2.408	-6.272	20.273
7652	ZNF99	zinc finger protein 99	4.819	2.388	-6.287	12.111
4061	LY6E	lymphocyte antigen 6 family member E	-7.411	30.722	-6.344	4.003
100287226	ZNF729	zinc finger protein 729	5.049	2.576	-6.389	9.755
3216	HOXB6	homeobox B6	-2.728	1.306	-6.487	2.997
105372840	LINC01694	long intergenic non-protein coding RNA 1694	-5.177	1.779	-6.534	2.791
100505874	LOC100505874	uncharacterized LOC100505874	-6.552	3.119	-6.547	3.124
1292	COL6A2	collagen type VI alpha 2 chain	-2.09	3.391	-6.671	7.295
4842	NOS1	nitric oxide synthase 1	-3.774	2.443	-6.893	8.093
100131176	WDR86-AS1	WDR86 antisense RNA 1	-2.378	1.545	-7.255	4.282
3218	HOXB8	homeobox B8	-2.369	2.978	-7.548	10.225
3219	HOXB9	homeobox B9	-3.577	35.686	-7.778	11.904
101929059	ZIM2-AS1	ZIM2 antisense RNA 1	-6.649	3.748	-7.987	5.427
54039	PCBP3	poly(rC) binding protein 3	-4.587	3.194	-8.106	5.763
84856	LINC00839	long intergenic non-protein coding RNA 839	-2.6	11.524	-8.217	6.99
645321	LINC01896	long intergenic non-protein coding RNA 1896	-6.298	3.44	-8.352	6.061
4885	NPTX2	neuronal pentraxin 2	-4.993	2.534	-8.498	7.238
1116	CHI3L1	chitinase 3 like 1	6.49	3.74	-8.55	6.501
91522	COL23A1	collagen type XXIII alpha 1 chain	-3.625	1.339	-9.552	8.574
5178	PEG3	paternally expressed 3	-4.069	8.061	-9.931	9.621
27164	SALL3	spalt like transcription factor 3	-8.849	7.803	-11.466	13.211
